# Supplementary material for: Preparation and Mechanical Properties of Alkali-Treated Wood Flour/Dynamic Polyurethane Composites
Source: Materials (Basel). 2025 Aug 14;18(16):3817. doi: 10.3390/ma18163817 (PMC12387901; doi:10.3390/ma18163817)
Supplement: Supplementary file 1 [file materials-18-03817-s001.zip]

Archive with 1 entries (1 files):
- materials-3787290-supplementary.pdf
